# Supplementary material for: Molecular detection and antibiotic resistance of diarrheagenic Escherichia coli from street food and water in mukuru slums, Nairobi County
Source: PLoS One. 2026 Jan 28;21(1):e0340081. doi: 10.1371/journal.pone.0340081 (PMC12851472; doi:10.1371/journal.pone.0340081)
Supplement: S1 Fig — (ZIP) [file pone.0340081.s001.zip]

Archive with 4 entries (3 files):
- Updated Supporting Information/
- Updated Supporting Information/S1.Fig The Ingredients and Description of the Street Foods (1).docx
- Updated Supporting Information/S2 Multiplex Image (1) (2) (3).tif
- Updated Supporting Information/S3 ESBL CTXM _Gel image (1).tif
